# Supplementary material for: In Vitro Gene Therapy Using Human iPS-Derived Mesoangioblast-Like Cells (HIDEMs) Combined with Microdystrophin (μDys) Expression as the New Strategy for Duchenne Muscular Dystrophy (DMD) Experimental Treatment
Source: Int J Mol Sci. 2024 Nov 5;25(22):11869. doi: 10.3390/ijms252211869 (PMC11593506; doi:10.3390/ijms252211869)
Supplement: Supplementary file 1 [file ijms-25-11869-s001.zip]

Archive with 1 entries (1 files):
- ijms-3170015-supplementary.pdf
